# Supplementary material for: Study of the migration of Fasciola hepatica juveniles across the intestinal barrier of the host by quantitative proteomics in an ex vivo model
Source: PLoS Negl Trop Dis. 2022 Sep 16;16(9):e0010766. doi: 10.1371/journal.pntd.0010766 (PMC9518905; doi:10.1371/journal.pntd.0010766)
Supplement: S1 Table — Details on annotation and analysis of upregulated and downregulated proteins in both tegument and somatic extracts are shown, including Protein ID, Uniprot Accession number, Description, Log2FC and GO IDs for Cellular component (CC), Molecular function (MF) and Biological process (BP). Teg up: proteins upregulated in FhNEJ tegument; Teg down: proteins downregulated in FhNEJ tegument; Som up: proteins upregulated in FhNEJ somatic extract; Som down: proteins downregulated in FhNEJ somatic extract. (XLSX) [file pntd.0010766.s004.xlsx]

## Sheet: Teg up
Protein ID	Uniprot Accession	Description	Log2FC	GO IDs (CC)	GO IDs (MF)	GO IDs (BP)
fasciola_hepatica_prjeb25283|maker-scaffold10x_819_pilon-augustus-gene-0.20	A0A4E0RQP0	Cathepsin L	7.20676		GO:0008234 - cysteine-type peptidase activity	GO:0006508 - proteolysis
fasciola_hepatica_prjeb25283|maker-scaffold10x_281_pilon-snap-gene-0.160	A0A2H1C2E7	Histone H4	6.69737	GO:0000786 - nucleosome; GO:0005634 - nucleus	GO:0003677 - DNA binding; GO:0046982 - protein heterodimerization activity	GO:0006352 - DNA-templated transcription, initiation
fasciola_hepatica_prjeb25283|maker-scaffold10x_281_pilon-pred_gff_StringTie-gene-0.88	A0A2H1C215	histone H2B	5.69691	GO:0000786 - nucleosome; GO:0005634 - nucleus	GO:0003677 - DNA binding; GO:0046982 - protein heterodimerization activity
fasciola_hepatica_prjeb25283|maker-scaffold10x_794_pilon-snap-gene-0.129	A0A4E0RA69	serpin 2	4.80231	GO:0005615 - extracellular space	GO:0004867 - serine-type endopeptidase inhibitor activity
fasciola_hepatica_prjeb25283|maker-scaffold10x_654_pilon-snap-gene-0.163	A0A4E0RZ43	Tegumental antigen	4.40676	GO:0030286 - dynein complex	GO:0005509 - calcium ion binding	GO:0007017 - microtubule-based process
fasciola_hepatica_prjeb25283|maker-scaffold10x_113_pilon-augustus-gene-0.45	A0A4E0QTK5	serpin 2	4.28831	GO:0005615 - extracellular space	GO:0004867 - serine-type endopeptidase inhibitor activity
fasciola_hepatica_prjeb25283|maker-scaffold10x_364_pilon-augustus-gene-0.53	A0A4E0S334	hypothetical protein D915_002431	4.22856
fasciola_hepatica_prjeb25283|maker-scaffold10x_442_pilon-snap-gene-0.18	A0A4E0RJK0	Low-density lipoprotein receptor (Ldl)	4.01805		GO:0005515 - protein binding
fasciola_hepatica_prjeb25283|maker-scaffold10x_419_pilon-augustus-gene-0.49	A0A4E0RZS8	Succinate dehydrogenase complex subunit C	3.74738	GO:0016021 - integral component of membrane; GO:0045281 - succinate dehydrogenase complex	GO:0000104 - succinate dehydrogenase activity; GO:0009055 - electron transfer activity; GO:0046872 - metal ion binding	GO:0006118 - obsolete electron transport; GO:0006119 - oxidative phosphorylation; GO:0018874 - benzoate metabolic process; GO:0019643 - reductive tricarboxylic acid cycle; GO:0022900 - electron transport chain
fasciola_hepatica_prjeb25283|maker-scaffold10x_293_pilon-augustus-gene-0.19	A0A4E0RBU2	Serpin protein	3.62896	GO:0005615 - extracellular space
fasciola_hepatica_prjeb25283|maker-scaffold10x_1610_pilon-snap-gene-0.35	A0A4E0RG71	Tetraspanin	3.58848	GO:0016021 - integral component of membrane
fasciola_hepatica_prjeb25283|maker-scaffold10x_387_pilon-augustus-gene-0.58	A0A4E0RWH0	Histone H2A	3.3043	GO:0000786 - nucleosome; GO:0005634 - nucleus	GO:0003677 - DNA binding; GO:0046982 - protein heterodimerization activity
fasciola_hepatica_prjeb25283|maker-scaffold10x_1237_pilon-snap-gene-0.3	A0A4E0RI64	26S proteasome non ATPase regulatory subunit	3.13058	GO:0008540 - proteasome regulatory particle, base subcomplex	GO:0030234 - enzyme regulator activity	GO:0042176 - regulation of protein catabolic process; GO:0050790 - regulation of catalytic activity
fasciola_hepatica_prjeb25283|maker-scaffold10x_1304_pilon-snap-gene-0.46	A0A4E0R0T7	NADH dehydrogenase (ubiquinone) Fe-S protein 2	3.0304	GO:0016021 - integral component of membrane	GO:0016651 - oxidoreductase activity, acting on NAD(P)H; GO:0048038 - quinone binding; GO:0051287 - NAD binding	GO:0055114 - obsolete oxidation-reduction process
fasciola_hepatica_prjeb25283|maker-scaffold10x_2403_pilon-snap-gene-0.11	A0A2H1BZK0	Fatty acid binding protein a	2.9446		GO:0008289 - lipid binding
fasciola_hepatica_prjeb25283|maker-scaffold10x_490_pilon-snap-gene-0.8	A0A4E0RUD3	glutathione S-transferase	2.93615	GO:0005737 - cytoplasm	GO:0004364 - glutathione transferase activity; GO:0005515 - protein binding	GO:0006749 - glutathione metabolic process; GO:0006803 - obsolete glutathione conjugation reaction
fasciola_hepatica_prjeb25283|maker-scaffold10x_930_pilon-snap-gene-0.38	A0A4E0S1I1	Immunoglobulin domain-containing protein	2.92737	GO:0016020 - membrane; GO:0016021 - integral component of membrane
fasciola_hepatica_prjeb25283|maker-scaffold10x_331_pilon-snap-gene-0.57	A0A2H1CIW6	fatty acid binding protein	2.20619		GO:0008289 - lipid binding

## Sheet: Teg down
Protein ID	Uniprot Accession	Description	Log2FC	GO IDs (CC)	GO IDs (MF)	GO IDs (BP)
fasciola_hepatica_prjeb25283|maker-scaffold10x_520_pilon-snap-gene-2.157	A0A4E0R528	Alpha crystallin-containing small heat shock protein variant NtermFhHSP35a	-4.62933
fasciola_hepatica_prjeb25283|maker-scaffold10x_720_pilon-snap-gene-0.15	A0A4E0RWT8	Ribosomal protein S5a	-4.04753	GO:0015935 - small ribosomal subunit	GO:0003723 - RNA binding; GO:0003735 - structural constituent of ribosome	GO:0006412 - translation; GO:0042254 - ribosome biogenesis
fasciola_hepatica_prjeb25283|maker-scaffold10x_520_pilon-augustus-gene-1.64	A0A4E0RYM6	Retinol dehydrogenase 12	-3.84597		GO:0016491 - oxidoreductase activity	GO:0055114 - obsolete oxidation-reduction process
fasciola_hepatica_prjeb25283|maker-scaffold10x_908_pilon-snap-gene-1.154	A0A4E0RBC1	putative merlin/moesin/ezrin/radixin	-3.81383	GO:0005737 - cytoplasm; GO:0005856 - cytoskeleton; GO:0005886 - plasma membrane	GO:0003779 - actin binding
fasciola_hepatica_prjeb25283|maker-scaffold10x_1086_pilon-snap-gene-0.99	---NA---	ATP synthase subunit delta mitochondrial	-3.65927	GO:0045261 - proton-transporting ATP synthase complex, catalytic core F(1)	GO:0046933 - proton-transporting ATP synthase activity, rotational mechanism	GO:0015986 - ATP synthesis coupled proton transport
fasciola_hepatica_prjeb25283|maker-scaffold10x_65_pilon-snap-gene-0.2	A0A4E0QZU2	Endophilin-B1*	-3.65805	GO:0005794 - Golgi apparatus	GO:0005515 - protein binding
fasciola_hepatica_prjeb25283|maker-scaffold10x_97_pilon-augustus-gene-0.150	A0A4E0R575	hypothetical protein D915_005536	-3.64172
fasciola_hepatica_prjeb25283|maker-scaffold10x_520_pilon-augustus-gene-2.78	A0A4E0RD49	hypothetical protein D915_004677	-3.61648	GO:0005634 - nucleus	GO:0000977 - RNA polymerase II transcription regulatory region sequence-specific DNA binding; GO:0032422 - purine-rich negative regulatory element binding
fasciola_hepatica_prjeb25283|maker-scaffold10x_82_pilon-snap-gene-0.83	A0A4E0R9W8	Ubiquitin activating enzyme	-3.46683		GO:0005524 - ATP binding; GO:0008641 - ubiquitin-like modifier activating enzyme activity	GO:0016567 - protein ubiquitination
fasciola_hepatica_prjeb25283|maker-scaffold10x_729_pilon-snap-gene-0.9	A0A4E0RIK2	ATP-dependent RNA Helicase Pl10	-3.44101		GO:0003676 - nucleic acid binding; GO:0003724; - RNA helicase activity; GO:0005524 - ATP binding
fasciola_hepatica_prjeb25283|maker-scaffold10x_408_pilon-snap-gene-0.53	A0A4E0RDW5	Trifunctional enzyme subunit beta	-3.33876		GO:0005515 - protein binding; GO:0016747 - transferase activity, transferring acyl groups other than amino-acyl groups
fasciola_hepatica_prjeb25283|maker-scaffold10x_1373_pilon-snap-gene-0.92	A0A4E0QVC3	Developmentally-regulated GTP-binding protein 1	-3.30047	GO:0005739 - mitochondrion; GO:0045277 - respiratory chain complex IV	GO:0005525 - GTP binding
fasciola_hepatica_prjeb25283|maker-scaffold10x_962_pilon-snap-gene-0.13	A0A4E0RMK3	Alpha-adducin	-3.28659
fasciola_hepatica_prjeb25283|maker-scaffold10x_1610_pilon-snap-gene-0.37	---NA---	Ribosomal protein S4 Y-linked 1 Y isoform variant	-3.27031	GO:0005840 - ribosome	GO:0003735 - structural constituent of ribosome; GO:0019843 - rRNA binding	GO:0006412 - translation; GO:0042254 - ribosome biogenesis
fasciola_hepatica_prjeb25283|maker-scaffold10x_606_pilon-snap-gene-0.39	A0A4E0RBY9	Troponin i	-3.257	GO:0005861 - troponin complex
fasciola_hepatica_prjeb25283|maker-scaffold10x_118_pilon-snap-gene-0.29	A0A4E0S368	Cytosolic purine 5' nucleotidase	-2.99353		GO:0016787 - hydrolase activity; GO:0046872 - metal ion binding
fasciola_hepatica_prjeb25283|maker-scaffold10x_747_pilon-snap-gene-0.5	A0A4E0RVR6	UMP-CMP kinase	-2.96268		GO:0004127 - cytidylate kinase activity; GO:0005524 - ATP binding; GO:0009041 - uridylate kinase activity	GO:0006207 - 'de novo' pyrimidine nucleobase biosynthetic process; GO:0006221 - pyrimidine nucleotide biosynthetic process; GO:0016310 - phosphorylation; GO:0046940 - nucleoside monophosphate phosphorylation
fasciola_hepatica_prjeb25283|augustus_masked-scaffold10x_99_pilon-processed-gene-0.207	A0A4E0R0U0	Heat shock protein heat shock protein 90 alpha	-2.93633		GO:0005524 - ATP binding; GO:0016887 - ATPase activity; GO:0051082 - unfolded protein binding	GO:0006457 - protein folding
fasciola_hepatica_prjeb25283|maker-scaffold10x_841_pilon-snap-gene-0.81	A0A4E0R367	Small nuclear ribonucleoprotein D1 polypeptide	-2.89376	GO:0005634 - nucleus		GO:0000387 - spliceosomal snRNP assembly
fasciola_hepatica_prjeb25283|maker-scaffold10x_13_pilon-snap-gene-2.125	A0A2H1CCW9	Tubulin alpha-1C chain	-2.86772	GO:0005874 - microtubule	GO:0003924 - GTPase activity; GO:0004843 - thiol-dependent ubiquitin-specific protease activity; GO:0005200 - structural constituent of cytoskeleton; GO:0005525 - GTP binding; GO:0008270 - zinc ion binding	GO:0006511 - ubiquitin-dependent protein catabolic process; GO:0007010 - cytoskeleton organization; GO:0007017 - microtubule-based process; GO:0016579 - protein deubiquitination
fasciola_hepatica_prjeb25283|maker-scaffold10x_390_pilon-augustus-gene-0.17	A0A4E0RBG0	N-myc downstream regulated	-2.73869
fasciola_hepatica_prjeb25283|maker-scaffold10x_387_pilon-augustus-gene-0.63	A0A4E0RHC1	Long-chain-fatty-acid--CoA ligase	-2.68108		GO:0016874 - ligase activity
fasciola_hepatica_prjeb25283|maker-scaffold10x_1678_pilon-snap-gene-0.0	A0A4E0RIN7	Stress-induced-phosphoprotein 1	-2.58949		GO:0005515 - protein binding
fasciola_hepatica_prjeb25283|maker-scaffold10x_213_pilon-snap-gene-0.47	A0A2H1CJZ3	Small COPII coat GTPase	-2.48153	GO:0005783 - endoplasmic reticulum; GO:0005794 - Golgi apparatus	GO:0005525 - GTP binding	GO:0006886 - intracellular protein transport; GO:0016192 - vesicle-mediated transport
fasciola_hepatica_prjeb25283|maker-scaffold10x_14_pilon-snap-gene-0.126	A0A2H1BUL6	ubiquinol-cytochrome c reductase cytochrome c1 subunit	-2.44689	GO:0005743 - mitochondrial inner membrane; GO:0016021 - integral component of membrane	GO:0009055 - electron transfer activity; GO:0020037 - heme binding; GO:0046872 - metal ion binding	GO:0006118 - obsolete electron transport; GO:0022900 - electron transport chain
fasciola_hepatica_prjeb25283|maker-scaffold10x_113_pilon-snap-gene-0.210	A0A4E0RGB1	Chaperonin-containing T-complex protein 1 eta subunit	-2.39914	GO:0005737 - cytoplasm	GO:0005524 - ATP binding; GO:0016887 - ATPase activity; GO:0051082 - unfolded protein binding	GO:0006457 - protein folding
fasciola_hepatica_prjeb25283|maker-scaffold10x_236_pilon-snap-gene-0.84	A0A4E0QW78	hypothetical protein D915_010660	-2.38207	GO:0005576 - extracellular region
fasciola_hepatica_prjeb25283|maker-scaffold10x_1464_pilon-snap-gene-0.35	A0A4E0RX27	40S ribosomal protein S8	-2.29325	GO:0005840 - ribosome	GO:0003735 - structural constituent of ribosome	GO:0006412 - translation; GO:0042254 - ribosome biogenesis
fasciola_hepatica_prjeb25283|maker-scaffold10x_324_pilon-snap-gene-0.77	A0A4E0QUZ1	Large subunit ribosomal protein L22e	-2.2163	GO:0005840 - ribosome	GO:0003735 - structural constituent of ribosome	GO:0006412 - translation; GO:0042254 - ribosome biogenesis
fasciola_hepatica_prjeb25283|maker-scaffold10x_1335_pilon-snap-gene-0.70	B0RZ78	Tubulin beta chain*	-2.03899	GO:0005874 - microtubule	GO:0003924 - GTPase activity; GO:0005200 - structural constituent of cytoskeleton; GO:0005525 - GTP binding	GO:0007017 - microtubule-based process
fasciola_hepatica_prjeb25283|maker-scaffold10x_125_pilon-snap-gene-0.29	---NA---	Ubiquitinyl hydrolase 1	-2.03165		GO:0004843 - thiol-dependent ubiquitin-specific protease activity; GO:0008234 - cysteine-type peptidase activity; GO:0008270 - zinc ion binding	GO:0006511 - ubiquitin-dependent protein catabolic process; GO:0016579 - protein deubiquitination
fasciola_hepatica_prjeb25283|maker-scaffold10x_520_pilon-augustus-gene-2.101	A0A2H1CHR2	Major egg antigen	-2.02473	GO:0005739 - mitochondrion; GO:0016020 - membrane
fasciola_hepatica_prjeb25283|maker-scaffold10x_158_pilon-pred_gff_StringTie-gene-0.0	A0A2H1CIC5	L-lactate dehydrogenase A chain	-1.99238	GO:0005737 - cytoplasm	GO:0004459 - L-lactate dehydrogenase activity	GO:0006094 - gluconeogenesis; GO:0006096 - glycolytic process; GO:0006534 - cysteine metabolic process; GO:0055114 - obsolete oxidation-reduction process
fasciola_hepatica_prjeb25283|maker-scaffold10x_917_pilon-augustus-gene-0.15	A0A4E0QZF1	Chaperonin containing TCP1 subunit 2 beta	-1.96163	GO:0005832 - chaperonin-containing T-complex	GO:0005524 - ATP binding; GO:0016887 - ATPase activity; GO:0051082 - unfolded protein binding	GO:0006457 - protein folding
fasciola_hepatica_prjeb25283|maker-scaffold10x_83_pilon-snap-gene-0.205	A0A4E0RVL2	RuvB helicase	-1.9207	GO:0005657 - Ino80 complex; GO:0031011 - NuA4 histone acetyltransferase complex; GO:0035267 - R2TP complex; GO:0097255 - replication fork	GO:0005524 - ATP binding; GO:0043139 - 5'-3' DNA helicase activity	GO:0032508 - DNA duplex unwinding
fasciola_hepatica_prjeb25283|maker-scaffold10x_364_pilon-snap-gene-0.31	A0A4E0RXR3	glycine-rich cell wall structural protein isoform X3*	-1.9139
fasciola_hepatica_prjeb25283|maker-scaffold10x_92_pilon-augustus-gene-0.56	A0A4E0RVQ7	actin, putative	-1.82493
fasciola_hepatica_prjeb25283|maker-scaffold10x_815_pilon-snap-gene-1.86	A0A4E0REW7	Eukaryotic-type carbonic anhydrase	-1.76751		GO:0004089 - carbonate dehydratase activity; GO:0008270 - zinc ion binding	GO:0006730 - one-carbon metabolic process; GO:0006807 - nitrogen compound metabolic process
fasciola_hepatica_prjeb25283|maker-scaffold10x_1452_pilon-augustus-gene-0.11	A0A4E0R6W9	Proteasome subunit beta type	-1.65066	GO:0005634 - nucleus; GO:0005737 - cytoplasm; GO:0005839 - proteasome core complex	GO:0004298 - threonine-type endopeptidase activity	GO:0051603 - proteolysis involved in cellular protein catabolic process
fasciola_hepatica_prjeb25283|maker-scaffold10x_663_pilon-snap-gene-0.25	A0A4E0S098	UDP-n-acetylglucosamine pyrophosphorylase	-1.64822		GO:0070569 - uridylyltransferase activity
fasciola_hepatica_prjeb25283|maker-scaffold10x_1331_pilon-snap-gene-0.17	A0A4E0RYI9	protein kinase A	-1.62988	GO:0005952 - cAMP-dependent protein kinase complex	GO:0004679 - AMP-activated protein kinase activity; GO:0004691 - cAMP-dependent protein kinase activity; GO:0005524 - ATP binding; GO:0034237 - protein kinase A regulatory subunit binding	GO:0006468 - protein phosphorylation; GO:0007186 - G protein-coupled receptor signaling pathway; GO:0009069 - serine family amino acid metabolic process
fasciola_hepatica_prjeb25283|augustus_masked-scaffold10x_95_pilon-processed-gene-0.14	A0A4E0R5V4	Speckle-type POZ protein	-1.59468		GO:0005515 - protein binding
fasciola_hepatica_prjeb25283|maker-scaffold10x_125_pilon-snap-gene-0.23	A0A4E0QYV0	Ubiquitinyl hydrolase 1	-1.57169		GO:0004843 - thiol-dependent ubiquitin-specific protease activity; GO:0008234 - cysteine-type peptidase activity; GO:0008270 - zinc ion binding	GO:0006511 - ubiquitin-dependent protein catabolic process; GO:0016579 - protein deubiquitination
fasciola_hepatica_prjeb25283|maker-scaffold10x_303_pilon-snap-gene-0.35	A0A4E0RBR7	thioredoxin-glutathione reductase	-1.43873		GO:0004791 - thioredoxin-disulfide reductase activity; GO:0009055 - electron transfer activity; GO:0015035 - protein disulfide oxidoreductase activity; GO:0050660 - flavin adenine dinucleotide binding	GO:0006118 - obsolete electron transport; GO:0006206 - pyrimidine nucleobase metabolic process; GO:0022900 - electron transport chain; GO:0045454 - cell redox homeostasis; GO:0055114 - obsolete oxidation-reduction process; GO:0098869 - cellular oxidant detoxification
fasciola_hepatica_prjeb25283|maker-scaffold10x_483_pilon-snap-gene-0.104	A0A4E0RD65	Small subunit ribosomal protein S2e	-1.37956	GO:0015935 - small ribosomal subunit	GO:0003723 - RNA binding; GO:0003735 - structural constituent of ribosome	GO:0006412 - translation; GO:0042254 -ribosome biogenesis
fasciola_hepatica_prjeb25283|augustus_masked-scaffold10x_136_pilon-processed-gene-0.21	A0A4E0RNK4	Trans-2-enoyl-CoA reductase mitochondrial	-1.3717		GO:0016491 - oxidoreductase activity	GO:0055114 - obsolete oxidation-reduction process
fasciola_hepatica_prjeb25283|maker-scaffold10x_1058_pilon-snap-gene-0.13	A0A2H1C1P4	Eukaryotic ribosomal protein L18	-1.27421	GO:0005840 - ribosome; GO:0016021 - integral component of membrane	GO:0003735 - structural constituent of ribosome	GO:0006412 - translation; GO:0042254 - ribosome biogenesis
fasciola_hepatica_prjeb25283|maker-scaffold10x_495_pilon-snap-gene-0.94	A0A2H1CH52	Mitochondrial-associated endoribonuclease MAR1	-1.1919
fasciola_hepatica_prjeb25283|maker-scaffold10x_217_pilon-snap-gene-1.123	A0A4E0RQS7	2-oxoglutarate dehydrogenase mitochondrial	-1.12046	GO:0045252 - oxoglutarate dehydrogenase complex	GO:0004591 - oxoglutarate dehydrogenase (succinyl-transferring) activity; GO:0030976 - thiamine pyrophosphate binding	GO:0006099 - tricarboxylic acid cycle; GO:0006554 - lysine catabolic process; GO:0006568 - tryptophan metabolic process; GO:0055114 -obsolete oxidation-reduction process
fasciola_hepatica_prjeb25283|maker-scaffold10x_2706_pilon-snap-gene-0.16	A0A068LJN3	Glyceraldehyde-3-phosphate dehydrogenase testis-specific	-1.11698		GO:0004365 - glyceraldehyde-3-phosphate dehydrogenase (NAD+) (phosphorylating) activity; GO:0050661 - NADP binding; GO:0051287 - NAD binding	GO:0006094 - gluconeogenesis; GO:0006096 - glycolytic process; GO:0055114 - obsolete oxidation-reduction process
fasciola_hepatica_prjeb25283|maker-scaffold10x_589_pilon-snap-gene-0.132	A0A2H1CM94	Cytosolic large ribosomal subunit protein L30	-1.06007	GO:0022625 - cytosolic large ribosomal subunit	GO:0003723 - RNA binding; GO:0003735 - structural constituent of ribosome	GO:0042254 - ribosome biogenesis
fasciola_hepatica_prjeb25283|maker-scaffold10x_149_pilon-augustus-gene-0.77	A0A4E0RCC3	Guanine nucleotide-binding protein subunit beta	-0.655114		GO:0005515 - protein binding	GO:0007165 - signal transduction
fasciola_hepatica_prjeb25283|maker-scaffold10x_263_pilon-snap-gene-0.28	A0A2H1CWM3	Tubulin beta chain	-0.477609	GO:0005874 - microtubule	GO:0003924 - GTPase activity; GO:0005200 - structural constituent of cytoskeleton; GO:0005525 - GTP binding	GO:0007010 - cytoskeleton organization; GO:0007017 - microtubule-based process
fasciola_hepatica_prjeb25283|maker-scaffold10x_275_pilon-snap-gene-0.30	A0A4E0RAL0	Heterogeneous nuclear ribonucleoprotein A2	-0.227145		GO:0003729 - mRNA binding	GO:0006397 - mRNA processing; GO:0006406 - mRNA export from nucleus
*Protein description assigned manually via NCBI BLAST

## Sheet: Som up
Protein ID	Uniprot Accession	Description	Log2FC	GO IDs (CC)	GO IDs (MF)	GO IDs (BP)
fasciola_hepatica_prjeb25283|maker-scaffold10x_820_pilon-snap-gene-0.9	A0A4E0S393	Dihydrolipoamide acetyltransferase component of pyruvate dehydrogenase complex	7.75712	GO:0005759 - mitochondrial matrix; GO:0045254 - pyruvate dehydrogenase complex	GO:0004742 - dihydrolipoyllysine-residue acetyltransferase activity	GO:0006094 - gluconeogenesis; GO:0006096 - glycolytic process; GO:0042967 - obsolete acyl-carrier-protein biosynthetic process
fasciola_hepatica_prjeb25283|maker-scaffold10x_157_pilon-snap-gene-0.182	A0A4E0RDG1	Ras-related protein Rap-1A	5.14152	GO:0016020 - membrane	GO:0003924 - GTPase activity; GO:0005525 - GTP binding	GO:0032486 - Rap protein signal transduction
fasciola_hepatica_prjeb25283|maker-scaffold10x_520_pilon-snap-gene-2.155	A0A2H1BSD9	Signal peptidase complex subunit	4.68614	GO:0005787 - signal peptidase complex; GO:0016021 - integral component of membrane		GO:0006465 - signal peptide processing
fasciola_hepatica_prjeb25283|maker-scaffold10x_824_pilon-augustus-gene-0.22	A0A4E0S1V2	Proteasome subunit beta type	4.59329	GO:0005634 - nucleus; GO:0005737 -cytoplasm; GO:0005839 - proteasome core complex	GO:0004298 - threonine-type endopeptidase activity	GO:0051603 - proteolysis involved in cellular protein catabolic process
fasciola_hepatica_prjeb25283|maker-scaffold10x_486_pilon-augustus-gene-0.24	A0A4E0R406	Retinaldehyde binding protein	4.53148
fasciola_hepatica_prjeb25283|maker-scaffold10x_1272_pilon-snap-gene-0.8	A0A4E0R9K1	lamin B	4.2697	GO:0005882 - intermediate filament; GO:0016459 -myosin complex; GO:0032982 -myosin filament
fasciola_hepatica_prjeb25283|maker-scaffold10x_1428_pilon-snap-gene-0.5	A0A4E0QVP0	putative vacuolar protein sorting 26 vps26	2.76602

## Sheet: Som down
Protein ID	Uniprot Accession	Description	Log2FC	GO IDs (CC)	GO IDs (MF)	GO IDs (BP)
fasciola_hepatica_prjeb25283|maker-scaffold10x_364_pilon-augustus-gene-0.54	A0A4E0RGV4	hypothetical protein D915_002427	-7.25168
fasciola_hepatica_prjeb25283|maker-scaffold10x_606_pilon-snap-gene-0.39	A0A4E0RBY9	Troponin i	-5.36394	GO:0005861 - troponin complex
fasciola_hepatica_prjeb25283|maker-scaffold10x_364_pilon-snap-gene-0.31	A0A4E0RXR3	glycine-rich cell wall structural protein isoform X3*	-5.34868
fasciola_hepatica_prjeb25283|augustus_masked-scaffold10x_99_pilon-processed-gene-0.207	A0A4E0R0U0	Heat shock protein heat shock protein 90 alpha	-4.317		GO:0005524 - ATP binding; GO:0016887 - ATPase activity; GO:0051082 - unfolded protein binding	GO:0006457 - protein folding
fasciola_hepatica_prjeb25283|maker-scaffold10x_589_pilon-snap-gene-0.132	A0A2H1CM94	Cytosolic large ribosomal subunit protein L30	-2.11673	GO:0022625 - cytosolic large ribosomal subunit	GO:0003723 - RNA binding; GO:0003735 - structural constituent of ribosome	GO:0042254 - ribosome biogenesis
fasciola_hepatica_prjeb25283|maker-scaffold10x_275_pilon-snap-gene-0.30	A0A4E0RAL0	Heterogeneous nuclear ribonucleoprotein A2	-2.01512		GO:0003729 - mRNA binding	GO:0006397 - mRNA processing; GO:0006406 -mRNA export from nucleus
*Protein description assigned manually via NCBI BLAST
